# Supplementary material for: Environmental DNA analysis confirms extant populations of the cryptic Irwin’s turtle within its historical range
Source: BMC Ecol Evol. 2022 May 2;22:57. doi: 10.1186/s12862-022-02009-6 (PMC9059348; doi:10.1186/s12862-022-02009-6)
Supplement: Supplementary file 1 — Additional file 1. Environmental DNA analysis information, including Δ Ct vales from qPCR internal positive controls (IPCs) (Table S1), as well as eDNA detection (Table S3) and survey data (Table S4) for occupancy models and models results (Table S2). [file 12862_2022_2009_MOESM1_ESM.xlsx]

## Sheet: TableS1.DeltaCt
Table S1. Delta Ct vales of E. irwini eDNA samples. Sites not listed were not tested for inhibition
Site name	Δ Ct
Bogie River rep3	1.16554
Johnny Cake Road Control	>10
Johnny Cake Road rep1	0.773184
Johnny Cake Road rep2	2.19193
Johnny Cake Road rep3	1.35299
Johnny Cake Road rep4	1.31734
Johnny Cake Road rep5	0.621422
Blue Valley 1 rep3	0.698555
Blue Valley 1 rep4	1.49214
Blue Valley 2 rep1	0.908302
Blue Valley 2 rep2	0.663084
Gorge Weir 1 Control	0.0427094
Gorge Weir 1 rep1	0.654573
Gorge Weir 1 rep2	2.02825
Gorge Weir 1 rep3	1.35523
Gorge Weir 1 rep4	1.2411
Gorge Weir 1 rep5	>10
Gorge Weir 2 Control	1.1878
Gorge Weir 2 rep1	0.827972
Gorge Weir 2 rep2	1.78531
Gorge Weir 2 rep3	1.70826
Gorge Weir 2 rep5	2.85451
Burdekin Falls Dam downstream 1 rep1	0.432182
Terrible Creek rep4	0.429968
Terrible Creek rep5	0.65377
Riverview rep2	0.556915
Riverview rep3	0.257393
Pelican Creek Control	0.234631
Pelican Creek rep1	0.56283
Pelican Creek rep2	1.54335
Pelican Creek rep3	0.0655231
Pelican Creek rep4	1.15759
Pelican Creek rep5	1.40674
Myuna1 rep1	0.695784
Myuna1 rep2	0.281744
Myuna1 rep3	0.781622
Myuna1 rep4	0.71036
Myuna1 rep5	1.26067
Myuna2 rep1	0.552187
Myuna2 rep2	0.643225
Myuna2 rep3	1.42251
Myuna2 rep4	0.0648594
Myuna2 rep5	0.383322
Bowen Developmental Road rep2	0.586884
Bowen Developmental Road rep4	0.280426
Exmoor Road Control	0.787575
Exmoor Road rep1	1.31497
Exmoor Road rep5	2.55939
Broken River rep1	0.460606
Broken River rep2	0.124741
Broken River rep3	0.35095
Broken River rep4	1.58403
Broken River rep5	0.552319
Mount Sugarloaf rep1	1.1746
Mount Sugarloaf rep2	1.00152
Mount Sugarloaf rep3	0.507095
Mount Sugarloaf rep4	0.509007
Mount Sugarloaf rep5	1.27546
Grant Creek Control	0.34004
Grant Creek rep1	0.12171
Grant Creek rep2	0.694891
Grant Creek rep3	2.49437
Grant Creek rep4	1.50043
Grant Creek rep5	0.63266
Urannah Creek 1 Control	1.75627
Urannah Creek 1 rep1	1.91442
Urannah Creek 1 rep2	0.665623
Urannah Creek 1 rep3	2.10392
Urannah Creek 1 rep4	0.0486088
Urannah Creek 1 rep5	2.82134
Urannah Creek2 rep1	0.632286
Urannah Creek2 rep2	0.650194
Urannah Creek2 rep3	3.70735
Urannah Creek2 rep4	2.71872
Urannah Creek2 rep5	0.656954
Urannah Creek 3 Control	2.2385
Urannah Creek 3 rep1	0.584494
Urannah Creek 3 rep2	2.37201
Urannah Creek 3 rep3	1.92072
Urannah Creek 3 rep4	0.39006
Urannah Creek 3 rep5	4.5143
Urannah Creek 4 Control	3.49862
Urannah Creek 4 rep1	2.616
Urannah Creek 4 rep2	0.06394
Urannah Creek 4 rep3	0.343796
Urannah Creek 4 rep4	2.49417
Urannah Creek 4 rep5	0.758739
Urannah Creek5 rep1	1.59432
Urannah Creek5 rep2	1.48005
Urannah Creek5 rep3	1.5766
Urannah Creek5 rep4	0.327242
Urannah Creek5 rep5	0.238729
Massey Gorge Control	2.95136
Massey Gorge rep1	0.23031
Massey Gorge rep2	3.92427
Massey Gorge rep3	0.387396
Massey Gorge rep4	2.57949
Massey Gorge rep5	1.53752
Blenheim rep3	0.725559
Blenheim rep2	0.706245
Old Racecourse rep3	0.166214
Old Racecourse rep5	1.05711
Resort rep4	0.551559
Bee Creek Control	2.07159
Bee Creek rep1	3.82043
Bee Creek rep2	4.1204
Bee Creek rep3	1.94649
Bee Creek rep4	3.84179
Bee Creek rep5	2.84517
Extraction Control 1	0.185875
Extraction Control 2	0.181931
Extraction Control 3	0.23572
Extraction Control 4	3.79173

## Sheet: TableS2.ModelsResults
Table S2. Estimated ρosterior summaries of the ρarameters of six occuρancy models ran using E. irwini eDNA detection data as well as survey data from each samρling site. Best fitting model is indicated in bold
Model #	Model Covariates	ρsi	theta	ρ	WAIC
1	ψ(DO),θ(Temρ + SC + ρH),r(Temρ + SC + ρH)	0.7054	0.467223	0.433855	109.988
2	ψ(DO%),θ(Temρ + SC + ρH),r(Temρ + SC + ρH)	0.663455	0.481938	0.432265	110.127
3	ψ(DO),θ(Temρ + SC),r(Temρ + SC)	0.653043	0.528283	0.37511	105.567
4	ψ(DO%),θ(Temρ + SC),r(Temρ + SC)	0.634379	0.535678	0.375034	105.401
5	ψ(DO),θ(Temρ),r(Temρ)	0.624167	0.531824	0.434613	103.533
6	ψ(DO%),θ(Temρ),r(Temρ)	0.606034	0.53961	0.434024	103.68
7	ψ(DO%),θ(SC),r(SC)	0.554985	0.623499	0.417242	102.803
8	ψ(DO),θ(SC),r(SC)	0.560198	0.621166	0.417158	102.621

## Sheet: TableS3.DetectionData
Table S3. Results of qPCR technical replicates (detection data) ran on E. irwini eDNA from water samples collected at each sampling site
Site	Sample	qpcr1	qpcr2	qpcr3	qpcr4	qpcr5	qpcr6	qpcr7	qpcr8
Burdekin and Bowen River junction	1	0	0	0	0	0	0	0	0
Burdekin and Bowen River junction	2	0	0	0	0	0	0	0	0
Burdekin and Bowen River junction	3	0	0	0	0	0	0	0	0
Burdekin and Bowen River junction	4	0	0	0	0	0	0	0	0
Burdekin and Bowen River junction	5	1	1	1	1	1	0	1	1
Burdekin Dam downstream 1	1	1	0	0	0	0	0	0	0
Burdekin Dam downstream 1	2	1	1	1	1	1	1	1	1
Burdekin Dam downstream 1	3	0	0	0	0	0	0	0	0
Burdekin Dam downstream 1	4	1	0	0	0	0	0	0	0
Burdekin Dam downstream 1	5	1	1	0	0	0	0	0	0
Burdekin Dam downstream 2	1	1	1	0	0	0	0	0	0
Burdekin Dam downstream 2	2	1	0	0	0	0	0	0	0
Burdekin Dam downstream 2	3	1	0	0	0	0	0	0	0
Burdekin Dam downstream 2	4	0	0	0	0	0	0	0	0
Burdekin Dam downstream 2	5	1	0	0	0	0	0	0	0
Terrible Creek upstream	1	0	0	0	0	0	0	0	0
Terrible Creek upstream	2	0	0	0	0	0	0	0	0
Terrible Creek upstream	3	0	0	0	0	0	0	0	0
Terrible Creek upstream	4	0	0	0	0	0	0	0	0
Terrible Creek upstream	5	0	0	0	0	0	0	0	0
Bowen River Hotel upstream	1	0	0	0	0	0	0	0	0
Bowen River Hotel upstream	2	0	0	0	0	0	0	0	0
Bowen River Hotel upstream	3	0	0	0	0	0	0	0	0
Bowen River Hotel upstream	4	0	0	0	0	0	0	0	0
Bowen River Hotel upstream	5	0	0	0	0	0	0	0	0
Myuna 1	1	0	0	0	0	0	0	0	0
Myuna 1	2	0	0	0	0	0	0	0	0
Myuna 1	3	0	0	0	0	0	0	0	0
Myuna 1	4	0	0	0	0	0	0	0	0
Myuna 1	5	0	0	0	0	0	0	0	0
Myuna 2	1	0	0	0	0	0	0	0	0
Myuna 2	2	0	0	0	0	0	0	0	0
Myuna 2	3	0	0	0	0	0	0	0	0
Myuna 2	4	0	0	0	0	0	0	0	0
Myuna 2	5	0	0	0	0	0	0	0	0
Urannah Creek 1	1	1	1	1	1	0	0	0	0
Urannah Creek 1	2	1	1	1	1	0	0	0	0
Urannah Creek 1	3	1	1	1	1	1	0	0	0
Urannah Creek 1	4	1	1	0	0	0	0	0	0
Urannah Creek 1	5	1	1	1	1	0	0	0	0
Urannah Creek 2	1	1	1	1	1	1	1	1	0
Urannah Creek 2	2	1	1	1	1	1	1	1	1
Urannah Creek 2	3	1	1	1	1	1	0	0	0
Urannah Creek 2	4	1	1	1	0	0	0	0	0
Urannah Creek 2	5	1	1	1	1	0	0	0	0
Mount Sugarloaf	1	0	0	0	0	0	0	0	0
Mount Sugarloaf	2	1	0	0	0	0	0	0	0
Mount Sugarloaf	3	0	0	0	0	0	0	0	0
Mount Sugarloaf	4	0	0	0	0	0	0	0	0
Mount Sugarloaf	5	0	0	0	0	0	0	0	0
Broken River	1	1	1	1	1	1	0	0	0
Broken River	2	1	0	0	0	0	0	0	0
Broken River	3	0	0	0	0	0	0	0	0
Broken River	4	1	0	0	0	0	0	0	0
Broken River	5	1	1	0	0	0	0	0	0
Bee Creek at Bee Creek Road	1	0	0	0	0	0	0	0	0
Bee Creek at Bee Creek Road	2	0	0	0	0	0	0	0	0
Bee Creek at Bee Creek Road	3	0	0	0	0	0	0	0	0
Bee Creek at Bee Creek Road	4	0	0	0	0	0	0	0	0
Bee Creek at Bee Creek Road	5	0	0	0	0	0	0	0	0
Burdekin River at Johnny Cake Road	1	0	0	0	0	0	0	0	0
Burdekin River at Johnny Cake Road	2	0	0	0	0	0	0	0	0
Burdekin River at Johnny Cake Road	3	0	0	0	0	0	0	0	0
Burdekin River at Johnny Cake Road	4	0	0	0	0	0	0	0	0
Burdekin River at Johnny Cake Road	5	0	0	0	0	0	0	0	0
Burdekin River at Gorge Weir	1	1	0	0	0	0	0	0	0
Burdekin River at Gorge Weir	2	0	0	0	0	0	0	0	0
Burdekin River at Gorge Weir	3	0	0	0	0	0	0	0	0
Burdekin River at Gorge Weir	4	0	0	0	0	0	0	0	0
Burdekin River at Gorge Weir	5	0	0	0	0	0	0	0	0
Grant Creek	1	0	0	0	0	0	0	0	0
Grant Creek	2	0	0	0	0	0	0	0	0
Grant Creek	3	0	0	0	0	0	0	0	0
Grant Creek	4	0	0	0	0	0	0	0	0
Grant Creek	5	0	0	0	0	0	0	0	0
Pelican Creek at Myuna Road	1	0	0	0	0	0	0	0	0
Pelican Creek at Myuna Road	2	0	0	0	0	0	0	0	0
Pelican Creek at Myuna Road	3	0	0	0	0	0	0	0	0
Pelican Creek at Myuna Road	4	0	0	0	0	0	0	0	0
Pelican Creek at Myuna Road	5	0	0	0	0	0	0	0	0
Urannah Creek 3	1	1	1	1	0	0	0	0	0
Urannah Creek 3	2	1	1	0	0	0	0	0	0
Urannah Creek 3	3	1	0	0	0	0	0	0	0
Urannah Creek 3	4	1	0	0	0	0	0	0	0
Urannah Creek 3	5	0	0	0	0	0	0	0	0
Urannah Creek 4	1	1	1	1	0	0	0	0	0
Urannah Creek 4	2	0	0	0	0	0	0	0	0
Urannah Creek 4	3	0	0	0	0	0	0	0	0
Urannah Creek 4	4	0	0	0	0	0	0	0	0
Urannah Creek 4	5	1	1	1	1	0	0	0	0
Urannah Creek 5	1	1	1	1	1	0	0	0	0
Urannah Creek 5	2	0	0	0	0	0	0	0	0
Urannah Creek 5	3	1	1	1	1	1	1	1	1
Urannah Creek 5	4	0	0	0	0	0	0	0	0
Urannah Creek 5	5	1	1	1	1	1	1	1	0
Massey Gorge	1	0	0	0	0	0	0	0	0
Massey Gorge	2	0	0	0	0	0	0	0	0
Massey Gorge	3	0	0	0	0	0	0	0	0
Massey Gorge	4	0	0	0	0	0	0	0	0
Massey Gorge	5	0	0	0	0	0	0	0	0

## Sheet: TableS4.SurveyData
Table S4. Water quality parameters (survey data) from each sampling site used to determine the probabiity of detection of E. irwini eDNA in water samples
Site	Depth	pH	Conductivity (µS/cm)	Temperature (°C)	DO (mg/L )	DO (%)
Burdekin and Bowen River junction	0.1	7.76	18.6	28.42	6.21	79.2
Burdekin Dam downstream 1	0.1	8	18.4	28.27	7.39	95.4
Burdekin Dam downstream 2	0.1	8.02	18.7	28.44	7.39	96.4
Terrible Creek upstream	0.1	8.28	25.5	31.68	6.7	93
Bowen River Hotel upstream	0.1	8.76	27.3	31.2	6.91	92.7
Myuna 1	0.1	8.84	26.3	31.41	7.03	97.3
Myuna 2	0.1	8.85	26.5	31.54	7.81	107.1
Urannah Creek 1	0.1	8.05	9.7	30.28	6.2	85.2
Urannah Creek 2	0.1	8.31	10.6	32.54	6.39	95.3
Mount Sugarloaf	0.1	8.41	11.1	32.34	8.25	111.2
Broken River	0.1	8.25	12.1	32.54	6.94	96.6
Bee Creek at Bee Creek Road	0.1	8.14	26.6	18.8	9.6	104
Burdekin River at Johnny Cake Road	0.1	7.97	85.8	25.6	7.13	84.3
Burdekin River at Gorge Weir	0.1	7.96	26.8	25	5.95	71.1
Grant Creek	0.1	8.92	34.1	25	8.94	108
Pelican Creek at Myuna Road	0.1	8.05	40.2	25.3	9.62	113
Massey Gorge	0.1	6.9	23.2	20.5	4.58	50.5
Urannah Creek 3	0.1	8.2	25.7	21.3	11.21	125
Urannah Creek 4	0.1	8.38	46.3	21.8	10.28	115
Urannah Creek 5	0.1	7.05	25.3	20.9	10.5	116
